# Supplementary material for: De novo genome assembly and population genomics of a shrub tree Barthea barthei (Hance) krass provide insights into the adaptive color variations
Source: Front Plant Sci. 2024 May 1;15:1365686. doi: 10.3389/fpls.2024.1365686 (PMC11094225; doi:10.3389/fpls.2024.1365686)
Supplement: Supplementary file 1 [file DataSheet_1.zip]

Archive with 2 entries (2 files):
- Figure S1-S14.DOCX
- Table S1-S27.XLSX
