# Supplementary material for: De novo genome assembly and population genomics of a shrub tree Barthea barthei (Hance) krass provide insights into the adaptive color variations
Source: Front Plant Sci. 2024 May 1;15:1365686. doi: 10.3389/fpls.2024.1365686 (PMC11094225; doi:10.3389/fpls.2024.1365686)
Supplement: Supplementary file 1 [file DataSheet_1.zip › Table S1-S27.XLSX]

## Sheet: Table S1
Table S1. Summary of population samplings of Barthea barthei and retrieved Genomes in this study.
Population samplings of B. barthei
Population number	Location	flower color	Quantity	Longitude	Latitude	Elevation/m
RS	Guangxi Rongshui	white	1	E108°47′27.56″	N25°9′58.13″	804
JX	Guangxi Jinxiu	white	2	E110°12′4.96″	N24°5′28.99″	1374
SS	Guangxi Shangsi	white	6	E107°53′32.19″	N21°50′41.65″	533
YC	Guangdong Yangcun	white	11	E111°25′22.59″	N21°53′14.37″	611
HD	Guangdong Huidong	purple	11	E115°13'56.10"	N23°3'42.43"	1280
Genome information for gene prediction and gene family evolution analysis
	Total Length (Mb)	Number of Protein-coding Genes	Download link
Arabidopsis thaliana	119	27416	https://phytozome-next.jgi.doe.gov/info/Athaliana_TAIR10
Cumumis melo	375	27427	http://cucurbitgenomics.org/ftp/genome/melon/DHL92/v3.5.1/
Citrus sinensis	319	25379	https://phytozome-next.jgi.doe.gov/info/Csinensis_v1_1
Eucalyptus grandis	691	36349	https://phytozome-next.jgi.doe.gov/info/Egrandis_v2_0
Gossypium raimondii	761	37505	https://phytozome-next.jgi.doe.gov/info/Graimondii_v2_1
Melastoma candidum	256	40938	https://www.ncbi.nlm.nih.gov/datasets/taxonomy/119954/
Mimulus guttatus	312	28140	https://phytozome-next.jgi.doe.gov/info/Mguttatus_v2_0
Medicago truncatula	411	50894	https://phytozome-next.jgi.doe.gov/info/Mtruncatula_Mt4_0v1
Prunus persica	227	26873	https://phytozome-next.jgi.doe.gov/info/Ppersica_v2_1
Populus trichocarpa	434	41335	https://phytozome-next.jgi.doe.gov/info/Ptrichocarpa_v3_0
Vitis vinifera	486	31845	https://phytozome-next.jgi.doe.gov/info/Vvinifera_v2_1

## Sheet: Table S2
Table S2. Genome size estimation of Barthea barthei using K-mer analysis.
property	min	max
Heterozygosity	0.00707551	0.00712054
GenomeHaploidLength	246,285,245bp	246,441,071bp
GenomeRepeatLength	81,549,614bp	81,601,212bp
GenomeUniqueLength	164,735,630bp	164,839,860bp
ModelFit	0.951952	0.976616
ReadErrorRate	0.00314546	0.00314546

## Sheet: Table S3
Table S3. Genome assembly update for Barthea barthei with Hi-C reads
	Falcon assembly	Hi-C scaffolding
Total length (bp)	235034116	235034116
L50	31	7
N50 (Mb)	2.39	11.76
L90	105	17
N90 (Mb)	0.59	7.88
Longest contig/scaffold (Mb)	7.57	34.3
Number of contig/scaffolds	250	33

## Sheet: Table S4
Table S4. Summaries of pseudochromosome length for Barthea barthei
Chr_id	Number	Length/bp
Chr1	23	34346484
Chr2	15	17057924
Chr3	19	16690192
Chr4	10	16218098
Chr5	17	12377943
Chr6	22	11814980
Chr7	11	11756462
Chr8	9	11562797
Chr9	13	10196326
Chr10	12	9935332
Chr11	11	9320891
Chr12	12	9319760
Chr13	5	9251768
Chr14	11	9142218
Chr15	10	8464858
Chr16	5	8259473
Chr17	4	7880548
Chr18	10	7571593
Chr19	10	7441575
Chr20	8	5963150
Total	237	234,572,372 (99.79%)

## Sheet: Table S5
Table S5. Mapping rate for transcriptome sequencing reads and whole genome sequencing reads against the Barthea barthei genome.
Sample ID	Raw_reads_name	Number of reads	Mapping rate
RNA-seq	STJ1_FRAS202088039	23296835	0.96
	STJ2_FRAS202088040	20798270	0.9667
	STJ3_FRAS202088041	22696270	0.9614
	TJS1_FRAS202088036	25909136	0.8912
	TJS2_FRAS202088037	22008620	0.877
	TJS3_FRAS202088038	22598315	0.8886
WGS	LGH_L4_104104	190397234	0.9625

## Sheet: Table S6
Table S6. Completeness validation for genome assembly of Barthea barthei using BUSCO method.
Species	Lineage dataset	BUSCO anotation assessment results
Barthea barthei	embryophyta_odb10	C:98.4% [D:33.9%],F:0.8%, M:0.8%, n:1375
	eudicotyledons_odb10	C:97.1% [D:35.7%], F:1.1%, M:1.8%, n:2121
	viridiplantae_odb10	C:99.6% [D:34.7%], F:0.5%, M:0.1%, n:430
C: Complete Single-Copy BUSCOs
D: Complete Duplicated BUSCOs
F: Fragmented BUSCOs
M: Missing BUSCOs
n: Total BUSCO groups searched

## Sheet: Table S7
Table S7. Summary of repeat contents in the genome assembly of Barthea barthei.
Type	Homology prediction		de novo prediction		Combination
	Length (bp)	% in Genome	Length (bp)	% in Genome	Length (bp)	% in Genome
SINEs	94708	0.04	633041	0.27	639832	0.27
LINEs	457628	0.19	2170177	0.92	1790160	0.76
LTR elements	11498973	4.89	30954632	13.17	25197906	10.72
DNA transposons	1367722	0.58	5411049	2.3	4803062	2.04
Small RNA	210455	0.09	442632	0.19	5569	0
Satellites	27621	0.01	32077	0.01	52525	0.02
Simple repeats	3241215	1.38	3437417	1.46	3913496	1.66
Low complexity	654532	0.28	512940	0.22	666993	0.28
Unclassified	195079	0.08	20790734	8.85	17349833	7.38
Total	17747933	7.54	64384699	27.39	54419376	23.13

## Sheet: Table S8
Table S8. Gene features for the genome assembly of Bathea barthei.
	Type	Number
	Max number of transcripts per gene	7
	Mean exon size	294
	Mean gene locus size (first to last exon)	2733.3
	Mean number of distinct exons per gene	5.8
	Mean number of transcripts per gene	1.1
	Mean transcript size (UTR, CDS)	1653.9
	Number of distinct exons	267216
	Number of genes	46430
	Number of genes with alternative transcript variants	5,178 (11.2%)
	Number of multi-exon genes	42,085 (90.6%)
	Number of predicted transcripts	52571
	Number of single-exon genes	4,345 (9.4%)

## Sheet: Table S9
Table S9. Gene functional annotations of the genome assembly of Barthea barthei.
Database	Hit	% of the genome
Nr	40664	87.58
SwissProt	29745	64.06
COG	16144	34.77
EggNOG	41308	88.97
Interpro	5678	12.23
GO	13897	29.93
KASS	13141	28.3
All	42106	90.07

## Sheet: Table S10
Table S10. Summary of noncoding elements predicted in the genome assembly of Barthea barthei.
Class	Type	Copy	Averge lenght(bp)	Total length(bp)	% of the genome
miRNA	miRNA	235	136.29	32029	0.0136274
tRNA	tRNA	737	74.77	55108	0.0234468
rRNA	5S_rRNA	187	118.45	22150	0.00942416
	5_8S_rRNA	11	150.73	1658	0.00070543
	28S	21	3019.1	63401	0.0269752
	18S	21	1746.29	36672	0.0156028
snRNA	Sm-class	55	154.13	8477	0.00360671
	C/D box	219	101.68	22268	0.00947437
	H/ACA	74	134.76	9972	0.00424279

[truncated: 17 more sheets: Table S11, Tables S12, Table S13, Table S14, Table S15, Table S16, Table S17, Table S18, Table S19, Table S20, Table S21, Table S22, Table S23, Table S24, Table S25, Table S26, Table S27]
